# Supplementary material for: Spatial- and Phospho-Proteomic Profiling Reveals Pancreatic and Hepatic Dysfunction in a Rat Model of Lethal Insulin Overdose
Source: Int J Mol Sci. 2025 Nov 14;26(22):11018. doi: 10.3390/ijms262211018 (PMC12652034; doi:10.3390/ijms262211018)
Supplement: Supplementary file 1 [file ijms-26-11018-s001.zip]

Archive with 1 entries (1 files):
- ijms-3977762-supplementary.pdf
